# Supplementary material for: Impact of Jaw-Sucking Movements on Postural Muscles Tension in Young Adults
Source: J Clin Med. 2026 Feb 13;15(4):1464. doi: 10.3390/jcm15041464 (PMC12941828; doi:10.3390/jcm15041464)
Supplement: Supplementary file 1 [file jcm-15-01464-s001.zip]

Archive with 1 entries (1 files):
- jcm-4008908-supplementary.pdf
